# Supplementary material for: Long-Term Stability in Electronic Properties of Textile Organic Electrochemical Transistors for Integrated Applications
Source: Materials (Basel). 2023 Feb 24;16(5):1861. doi: 10.3390/ma16051861 (PMC10003982; doi:10.3390/ma16051861)
Supplement: Supplementary file 1 [file materials-16-01861-s001.zip]

Archive with 1 entries (1 files):
- materials-2142236-supplementary.pdf
